# Supplementary material for: Data Mining Identifies CCN2 and THBS1 as Biomarker Candidates for Cardiac Hypertrophy
Source: Life (Basel). 2022 May 12;12(5):726. doi: 10.3390/life12050726 (PMC9147176; doi:10.3390/life12050726)
Supplement: Supplementary file 1 [file life-12-00726-s001.zip]

Archive with 2 entries (2 files):
- Figure S1.jpg
- Supplementary material file S1.pdf
